# Supplementary material for: Assessment of antibiotic treatment on Anopheles darlingi survival and susceptibility to Plasmodium vivax
Source: Front Microbiol. 2022 Oct 5;13:971083. doi: 10.3389/fmicb.2022.971083 (PMC9583876; doi:10.3389/fmicb.2022.971083)
Supplement: Supplementary file 2 [file Table_1.XLSX]

## Sheet: Supplementary_Table_S1
Supplementary Table S1: Data from each DMFA.
				Number of mosquitoes to DMFA		Number of fully fed mosquitoes		Number of mosquitoes dissected (7dpi)		Number of mosquitoes Infected (oocysts)		Prevalence (%)		Median of oocyst (IQR)		Number of mosquitoes dissected (14dpi)		Number of mosquitoes infected with sporozoite		Prevalence SPZ infection (%)		Median of sporozoite (IQR)
	ID	gametocytes/uL	asexual parasites/uL
				Treated Pv+	Untreated Pv+	Treated Pv+	Untreated Pv+	Treated Pv+	Untreated Pv+	Treated Pv+	Untreated Pv+	Treated Pv+	Untreated Pv+	Treated Pv+	Untreated Pv+	Treated Pv+	Untreated Pv+	Treated Pv+	Untreated Pv+	Treated Pv+	Untreated Pv+	Treated Pv+	Untreated Pv+
1	5048	0	7935	100	100	95	100	50	41	50	41	100	100	42 (27.75-55.5)	61 (43-78)	33	48	29	48	87,88%	100	16960 (8,640-23,040)	9,240 (5,280-13,360)
2	5217	0	180	100	100	100	88	51	32	49	29	96.0784	90.625	6 (3-8)	9 (4-11.5)	44	19	39	19	88.6	100	560 (400-1,120)	80 (80-160)
3	5177	60	1470	100	100	81	80	32	29	32	29	100	100	23.5 (17.25-38.5)	31 (23-42.5)	40	30	35	30	87.5	100	10,640 (7,600-15,840)	7,000 (4,480-11,120)
4	5047	120	2100	100	100	81	64	29	28	28	25	96.5517	89.2857	19.5 (11.25-26.5)	21 (16.5-40)	42	31	42	31	100	100	7,257 (6,480-13,824.5)	7,267 (4,400-8,400)
5	4295	150	6930	102	100	102	64	30	25	30	23	100	92	122.5 (96.25-144.25)	139 (113-190)	52	28	52	28	100	100	18,560 (10,400-20,560)	38,800 (26,700-74,720)
6	5227	240	13590	100	100	87	83	37	37	37	37	100	100	167 (112.5-196)	137 (82-190.5)	43	18	43	18	100	100	4,000 (3,040-5,400)	2,240 (1,100-2,400)
7	5179	270	7230	100	100	87	82	30	35	15	17	50	48.5714	1 (1-4)	2 (1-3)	57	34	57	34	100	100	1,000 (600-1,560)	960 (240-3,680)
8	5054	800	7771	100	100	88	67	43	32	43	32	100	100	39 (30-56)	53 (32-72.5)	39	29	39	29	100	100	9,840 (3,600-14,960)	15,280 (3,000-24,880)
9	5218	1260	7920	100	100	90	98	44	35	43	34	97.7273	97.1429	147 (111-238)	146 (92.75-191.75)	40	23	40	23	100	100	9,320 (5,800-	9,050 (7,840-9,050)
10	5033	60	3510	100	100	73	59	37	26	8	1	21.6216	3.84615	1 (1-1)	1	31	25	5	5	16.1	20	160 (160-160)	480 (480-480)	This experiment was not included due to represent fail in infection.
	Total of mosquitoes included in analyses			902	900	811	726	346	294	327	267					390	260	376	260
